# Supplementary material for: The S2 Subunit of Infectious Bronchitis Virus Affects Abl2-Mediated Syncytium Formation
Source: Viruses. 2023 May 25;15(6):1246. doi: 10.3390/v15061246 (PMC10301418; doi:10.3390/v15061246)
Supplement: Supplementary file 1 [file viruses-15-01246-s001.zip]

Archive with 2 entries (2 files):
- Supplementary file.pdf
- __MACOSX/._Supplementary file.pdf
